# Supplementary material for: Influence of Surface-Modified Montmorillonite Clays on the Properties of Elastomeric Thin Layer Nanocomposites
Source: Materials (Basel). 2023 Feb 17;16(4):1703. doi: 10.3390/ma16041703 (PMC9964914; doi:10.3390/ma16041703)
Supplement: Supplementary file 1 [file materials-16-01703-s001.zip]

Archive with 1 entries (1 files):
- materials-2166837-supplementary.pdf
